# Supplementary material for: Host factors determine the evolution of infection with Staphylococcus aureus to gangrenous mastitis in goats
Source: Vet Res. 2018 Jul 25;49:72. doi: 10.1186/s13567-018-0564-4 (PMC6060506; doi:10.1186/s13567-018-0564-4)
Supplement: Supplementary file 1 — Additional file 1. Antibody titers to the leukotoxin component LukM and α-toxin and concentration of α-toxin or LukM in milk. Antibody titers to LukM and α-toxin in serum and milk were calculated with reference to an immune goat serum arbitrarily given 1000 or 200 antibody units, respectively. Concentrations of LukM in mammary gland secretions were determined by sandwich ELISA, and of α-toxin by competitive ELISA. [file 13567_2018_564_MOESM1_ESM.xlsx]

## Sheet: Feuil1
Additional file 1
	Antibody anti-LukM titer (arbitrary units)
	(1000 U : immunized goat)				Anti-LukM in milk in the course of infection
					Goats	Hours post-infection
	Goats	Titer in blood	on day of infection			0	12	18	23	36	44	60	84
	1	145			1	0.7	0.8	0.6	0.8	1	1.6	2.9	4.8
	2	172			2	4.8	6.5	6.6	12.1	15.5	15.7	12.3	21.4
	3	105			3	2.3	1.6	3	1	18.7	17.3	16.1	10.1
	4	123			4	1.1	0.8	0.9	1.8	1.9	1.6	1.3	1.2
	5	72			5	0.6	0.6	1.5	5.1	4.5	3.3	1.3	1.3
	6	26			6	1.9	1.1	0.6	4.1	17	17	23.7	15.6
	7	142			7	1	0.8	0.7	0.8	1.9
	8	50			8	0.6	0.5	0.6	0.6	1.1	2.3	1.8
	9	86			9	0.8	0.7	0.7	4.1
	10	47			10	1	0.6	0.7	3.9	19.5	21.8	13.1
		goat with gangrenous mastitis
	LukM concentration (ng/mL) in milk during infection											alpha Toxin concentration (microg/mL) in milk during infection
	Goats	Hours post-infection										Goats	Hours post-infection
		0	12	18	23	36	44	60	84				0	12	18	23	36	44	60	84	J5
	1	0	0	0	0	0	0	0	0			1	0	0	0	0.5	0.5	1	2	5	2
	2	0	0	0	0.26	0	0	0	0			2	0	0	0	0	5	0	0	0	0
	3	0	0	0	3.4	0	0	0	0			3	0	0	0	1.25	0	0	0	0	0
	4	0	0	0	0	0	0	0	0			4	0	0	0	0	0	0	0	0	0
	5	0	0	0.3	0	0	0	0	0			5	0	0	0	1	0.5	0.5	1	1	1
	6	0	0	0	0	0	0	0	0			6	0	0	10	0	12	10	7	6	4
	7	0	0	107	68	65						7	0	0	2	10	60
	8	0	0	18	64	40	58	55	*			8	0	0	5	10	10	22	40
	9	0	0	79	67							9	0	0	3	20
	10	0	0	35	19	0	0	25				10	0	0	6	10	18	30	50
			Time when the gangrenous signs appeared											Time when the gangrenous signs appeared
		* no milk											* no milk
	Antibody anti-alpha toxin titer (arbitrary units)
	(goat serum standard: 200 units)				Anti-toxin alpha in milkin the course of infection
					Goats	Hours post-infection
	Goats	Titer in blood	on day of inection			0	12	18	23	36	44	60	84
	1	158			1	0.6	0.6	1	2	3.2	4.6	8.1	7.6
	2	189			2	1	0.8	2.4	5.2	6.8	4.7	5	3.5
	3	49			3	0.4	0.4	0.8	2.2	2.8	3	4.2	2.4
	4	28			4	0.4	0.4	0.4	0.6	0.8	0.8	0.6	0.6
	5	25			5	0.2	0.2	0.8	2	2.2	1.4	1	1.2
	6	54			6	1.4	1.6	1.4	1.4	13	18	11	9.5
	7	55			7	0.4	0.4	0.4	1.2	0.6
	8	65			8	0.4	0.4	0.4	0.4	2	2.4	2.4
	9	15			9	0.2	0.2	0.2	0.2
	10	126			10	0.8	0.8	1.4	6.5	45	63	37
		alpha Tox concentration (microg/mL) in milk during infection
		Goats	Hours post-infection
			0	12	18	23	36	44	60	84	J5
		1	0	0	0	0.5	0.5	1	2	5	2
		2	0	0	0	0	5	0	0	0	0
		3	0	0	0	1.25	0	0	0	0	0
		4	0	0	0	0	0	0	0	0	0
		5	0	0	0	1	0.5	0.5	1	1	1
		6	0	0	10	0	12	10	7	6	4
		7	0	0	2	10	60
		8	0	0	5	10	10	22	40
		9	0	0	3	20
		10	0	0	6	10	18	30	50
